# Supplementary material for: The type three secretion system effector protein IpgB1 promotes Shigella flexneri cell-to-cell spread through double-membrane vacuole escape
Source: PLoS Pathog. 2022 Feb 24;18(2):e1010380. doi: 10.1371/journal.ppat.1010380 (PMC8903249; doi:10.1371/journal.ppat.1010380)
Supplement: S1 Table — (XLSX) [file ppat.1010380.s007.xlsx]

## Sheet: Sheet1
Primers pairs (name and sequence) and corresponding templates used in this study
Cloning of pSB890-upIpgB1-kan-downIpgB1 (to create ipgB1 mutant)
Constructed by overlapping PCR
	Primers							Template
PCR A1	5IpgB1_Not1	AATT GCGGCCGC CTGAAAACTGTGCTGGTATGGCAC						Wild type S. flexneri genomic DNA
	3IpgB1-KmR	CAATTCCGGTGATATTCTCATTTTAGCCATGATACCCCCTATATGTTAGTTCAC
PCR A2	5IpgB1-KmR	GTGAACTAACATATAGGGGGTATC ATGGCTAAAATGAGAATATCACCGGAATTG						pSB890-kan
	3KmR-IpgB1	TAAGTATAAGATTTAATATAAAAGATCTAAAACAATTCATCCAGTAAAATATAAT
PCR A3	5KmR_IpgB1	ATTATATTTTACTGGATGAATTGTTTTAG ATCTTTTATATTAAATCTTATACTTA						Wild type S. flexneri genomic DNA
	3IpgB1_Blunt	CTAGGTCTTTTATTTTAGAATCTGCG
PCR B	5IpgB1_Not1	AATT GCGGCCGC CTGAAAACTGTGCTGGTATGGCAC						PCR A1+A2
	3KmR-IpgB1	TAAGTATAAGATTTAATATAAAAGATCTAAAACAATTCATCCAGTAAAATATAAT
PCR C	5IpgB1_Not1	AATT GCGGCCGC CTGAAAACTGTGCTGGTATGGCAC						PCR B+A3
	3IpgB1_Blunt	CTAGGTCTTTTATTTTAGAATCTGCG
Cloning of pSB890-upIpgB2-cat-downIpgB2 (to create ipgB2 mutant)
Constructed by overlapping PCR
	Primers							Template
PCR A1	5IpgB2up_Not1	AATTGCGGCCGCTACTTTTATAGAAGCTGTCAGCGGC						Wild type S. flexneri genomic DNA
	3IpgB2-CAT prm	CTAAGGAGGATATTCATATGTATAATCACCTTGTCATG
PCR A2	5CAT prm IpgB2	ACATGACAAGGTGATTATACATATGAATATCCTCCTTAG						pSB890-CAT
	3KmR-IpgB1	CTGTGTTCTGCACAAAACTTATCGTGTAGGCTGGAGCTGCTTCG
PCR A3	5IpgB2 dwn CAT	CGAAGCAGCTCCAGCCTACACGATAAGTTTTGTGCAGAACACAG						Wild type S. flexneri genomic DNA
	3IpgB2dwn	CTGTGTTCTGCACAAAACTTATCGTGTAGGCTGGAGCTGCTTCG
PCR B	5IpgB2up_Not1	AATTGCGGCCGCTACTTTTATAGAAGCTGTCAGCGGC						PCR A1+A2
	3KmR-IpgB1	CTGTGTTCTGCACAAAACTTATCGTGTAGGCTGGAGCTGCTTCG
PCR C	5IpgB2up_Not1	AATTGCGGCCGCTACTTTTATAGAAGCTGTCAGCGGC						PCR B+A3
	3IpgB2dwn	CTGTGTTCTGCACAAAACTTATCGTGTAGGCTGGAGCTGCTTCG
Cloning of pBAD_IpgB1
	Primers							Template
	Nhe1 IpgB1 close to start		AATTGCTAGCGTGAACTAACATATAGGGGGT					Wild type S. flexneri genomic DNA
	IpgB1 Rev Xba1		AATTTGTAGATTAATTTGTATTGCTTTGACGG
Cloning of pBAD_IpgB1 E80A
Constructed by overlapping PCR
	Primers							Template
PCR A1	Nhe1 IpgB1 close to start		AATTGCTAGCGTGAACTAACATATAGGGGGT					Wild type S. flexneri genomic DNA
	IpgB1 E80A new rev		CATAAGTGGTTCGCGCTTGGCTC
PCR A2	IpgB1 E80A new fwd		GAGCCAAGCGCGAACCACTTATG					Wild type S. flexneri genomic DNA
	IpgB1 Rev Xba1		AATTTGTAGATTAATTTGTATTGCTTTGACGG
PCR B	Nhe1 IpgB1 close to start		AATTGCTAGCGTGAACTAACATATAGGGGGT					PCR A1+A2
	IpgB1 Rev Xba1		AATTTGTAGATTAATTTGTATTGCTTTGACGG
Cloning of pMX_RhoA-mCherry siRNA resistant (for creating stable HT-29 cell line)
Constructed by overlapping PCR
	Primers							Template
PCR A1	Xho1 RhoA Fwd		AATTCTCGAGGGGCTGCCATCCGGAAGAAACTG					pMX_GFP RhoA
	RhoA duplex 2-res rev		CTGCTTTCCATCCACCTCAATATCGGCAACGTAGTTTTCAAACACTGTGGGCAC
PCR A2	RhoA duplex 2-res fwd		GTGCCCACAGTGTTTGAAAACTACGTTGCCGATATTGAGGTGGATGGAAAGCAG					pMX_GFP RhoA
	RhoA Not1 rev		TTAAGCGGCCGCTCACAAGACAAGGCACCCAG
PCR B	Xho1 RhoA Fwd		AATTCTCGAGGGGCTGCCATCCGGAAGAAACTG					PCR A1+A2
	RhoA Not1 rev		TTAAGCGGCCGCTCACAAGACAAGGCACCCAG
