# Supplementary material for: The type three secretion system effector protein IpgB1 promotes Shigella flexneri cell-to-cell spread through double-membrane vacuole escape
Source: PLoS Pathog. 2022 Feb 24;18(2):e1010380. doi: 10.1371/journal.ppat.1010380 (PMC8903249; doi:10.1371/journal.ppat.1010380)
Supplement: S2 Table — (Sheet 1) Raw data from siRNA screen. Column B indicates the position of the well within the 384 screening plate and the corresponding gene name is found in column C. “#N/A” indicates wells containing siRNA buffer alone and were used to calculate average foci size for mock condition. Blank wells in column C indicate wells located on the edge of the plate and were thus not included in the analysis due to potential edge effect. For each replicate, wild type and ipgB1 averages and standard deviations are calculated as well as lower and upper cutoff scores (1.5 standard deviations below or above the average, respectively). The median foci size per well is shown as well as the corresponding z-score. Wells that fall below lower cutoff or above upper cutoff are highlighted in green and red, respectively. (Sheet 2) Overview of screening data. Each gene name is displayed in column C. The “hit” criteria of how many duplexes were found (out of 4) per replicate and the number of replicates that this result must repeat (out of 4) are indicated in red and orange text, respectively. For wild type and ipgB1, the # of duplexes that resulted in decreased spreading below lower cutoff or increased spreading above upper cutoff for each replicate are shown. Columns A and B indicate the number of replicates in which the “hit” was found. Values for “hits” that decreased or increased spreading are highlighted in green and red, respectively. (XLSX) [file ppat.1010380.s008.xlsx]

## Sheet: Sheet 1
			Rep 1WT		Rep 1 IpgB1		Rep 2 WT		Rep 2 IpgB1		Rep 3 WT		Rep 3 IpgB1		Rep 4 WT		Rep 4 IpgB1
			Avg	4150.27	Avg	3339.27	Avg	3725.06	Avg	2729.83	Avg	3758.66	Avg	2361.52	Avg	3708.67	Avg	2375.53
		"#N/A"indicates Mock treated wells. Blank indicate that these well are on the edge of the plate and thus were not included in the analysis	stdev	824.418	stdev	670.005	stdev	655.213	stdev	576.202	stdev	695.404	stdev	557.506	stdev	827.888	stdev	705.023
			lower cutoff	2913.64	lower cutoff	2334.26	lower cutoff	2742.24	lower cutoff	1865.53	lower cutoff	2715.55	lower cutoff	1525.26	lower cutoff	2466.83	lower cutoff	1318
	upper cutoff	1.5	upper cutoff	5386.9	upper cutoff	4344.27	upper cutoff	4707.88	upper cutoff	3594.14	upper cutoff	4801.76	upper cutoff	3197.77	upper cutoff	4950.5	upper cutoff	3433.07
	lower cutoff	1.5
	well ID	GENE	median	z-score	median	z-score	median	z-score	median	z-score	median	z-score	median	z-score	median	z-score	median	z-score
	A01		3887.59	-0.318632	3461.99	0.183163	3658.8	-0.101118	3340.87	1.06045	4374.58	0.88571	2417.33	0.100121	4155.06	0.570025	4092.81	3.10544
	A02		3608.34	-0.657351	2832.84	-0.755855	4040.67	0.481687	2446.77	-0.491249	3309.75	-0.645542	2032.11	-0.59086	1534.17	-3.19884	2015.29	-0.621034
	A03		1936.22	-2.68559	3066.67	-0.406862	3273.58	-0.689057	3335.82	1.05169	4733.74	1.40217	3069.19	1.26936	3058.26	-1.00719	3271.9	1.63295
	A04		1744.45	-2.9182	1103.53	-3.3369	3816.09	0.138936	2175.94	-0.961284	5182.89	2.04806	1826.04	-0.960489	4480.56	1.03811	2122.95	-0.427921
	A05		3791.7	-0.434939	3682.36	0.51207	3170.12	-0.846954	2982.56	0.438604	3569.65	-0.271801	3250.03	1.59373	5421.76	2.39156	2646.11	0.510485
	A06		3328.25	-0.997091	3596.56	0.384022	3753.01	0.0426574	2602.38	-0.221198	3495.63	-0.378239	3566.28	2.16099	3530.96	-0.327438	2861.44	0.896711
	A07		4488.13	0.40982	3487.22	0.220824	4144.96	0.640867	2043.88	-1.19046	3271.9	-0.699971	3088.54	1.30406	3792.54	0.0487222	1877.35	-0.868459
	A08		5251.86	1.3362	2915.27	-0.632828	4001.98	0.422636	3219.75	0.85025	5426.81	2.39882	2217.15	-0.258948	4081.04	0.463588	3224.79	1.54847
	A09		4168.51	0.0221285	4319.07	1.46239	3916.18	0.291697	949.607	-3.08958	4242.53	0.695815	2765.55	0.72472	3298.81	-0.661266	1475.3	-1.58961
	A10		5731.29	1.91773	3912.82	0.856042	3578.06	-0.224355	4343.46	2.80046	4170.2	0.591796	2424.06	0.11219	3755.53	-0.00449666	2656.21	0.52859
	A11		4298.89	0.180266	4255.99	1.36823	3236.57	-0.745541	2205.38	-0.910194	2582.19	-1.69178	2265.94	-0.171443	3660.49	-0.141172	1766.32	-1.06761
	A12		3776.56	-0.453303	4420.85	1.61429	2955.64	-1.1743	2955.64	0.391893	4244.21	0.698234	1877.35	-0.868459	4784.2	1.47475	2326.5	-0.0628173
	A13		5134.1	1.19336	3250.03	-0.133191	3387.97	-0.514473	3983.47	2.17569	4066.74	0.443026	2728.54	0.658337	2999.38	-1.09185	2615.84	0.456173
	A14		4102.91	-0.0574502	4610.94	1.898	4605.89	1.34434	2614.99	-0.199301	3992.72	0.336588	1833.61	-0.946911	3007.79	-1.07976	1503.05	-1.53983
	A15		5039.06	1.07808	4736.26	2.08505	3611.7	-0.173006	4328.32	2.77418	2072.48	-2.42475	2602.38	0.432033	4200.48	0.635339	3226.48	1.55148
	A16		4711.03	0.680183	2881.62	-0.683044	3632.73	-0.140913	2644.43	-0.148211	3382.08	-0.541524	2438.36	0.137839	2075.85	-2.41991	2135.56	-0.405291
	A17		4291.32	0.171083	3472.92	0.199482	3165.92	-0.853373	3823.66	1.89834	4436.83	0.975214	1887.44	-0.850355	523.167	-4.65268	4248.42	3.38454
	A18		3849.74	-0.364542	3875.81	0.800805	3053.21	-1.02539	2324.81	-0.702911	5137.47	1.98274	2015.29	-0.621034	4572.24	1.16995	1805.01	-0.998207
	A19		3594.88	-0.673675	3588.15	0.371469	2571.26	-1.76096	2677.24	-0.0912807	4992.8	1.77471	2409.76	0.0865428	3104.52	-0.940665	2416.49	0.0986125
	A20		5241.76	1.32395	4036.46	1.04058	4171.88	0.681945	3016.2	0.496994	3874.13	0.166046	1310.44	-1.88532	4401.5	0.924415	1709.12	-1.1702
	A21		4271.13	0.146598	2528.36	-1.2103	4582.34	1.3084	3337.5	1.05461	4224.03	0.669206	2605.74	0.438068	1621.65	-3.07305	2403.88	0.0759824
	A22		4375.43	0.273107	2386.21	-1.42246	4594.95	1.32765	3192.83	0.803538	5521.01	2.53429	3848.89	2.66792	4412.43	0.940138	3512.45	2.06444
	A23		4529.35	0.459811	4321.6	1.46615	3535.16	-0.289824	3095.26	0.634209	3446.01	-0.4496	2694.9	0.597989	3944.78	0.267645	2213.79	-0.264983
	A24		4257.67	0.130274	2781.53	-0.832433	4965.88	1.89377	1695.67	-1.79479	5985.3	3.20194	5721.19	6.02626	3868.24	0.157579	3218.91	1.5379
	B01		4912.89	0.925041	3239.94	-0.148255	4203.84	0.730727	2264.25	-0.808012	5167.75	2.02629	2586.4	0.403368	4686.63	1.33444	2451.82	0.161978
	B02	#N/A	4333.37	0.222096	600.549	-4.08761	2728.54	-1.5209	3687.4	1.66186	4430.94	0.966748	3438.44	1.93167	4285.43	0.757501	1793.23	-1.01933
	B03	#N/A	2094.35	-2.49378	2503.13	-1.24796	2969.1	-1.15376	2809.29	0.137898	2850.5	-1.30594	2047.25	-0.563703	3710.11	-0.0698108	2738.64	0.676442
	B04	#N/A	1872.3	-2.76313	4429.26	1.62684	2662.94	-1.62103	3206.29	0.826894	4642.9	1.27155	2488.83	0.22836	2938.82	-1.17894	4516.73	3.86582
	B05	#N/A	3937.21	-0.258437	3673.94	0.499516	2552.75	-1.7892	3376.19	1.12176	2994.33	-1.09911	2102.76	-0.46413	4720.28	1.38282	2013.6	-0.624051
	B06	#N/A	4441.87	0.353707	758.676	-3.8516	3499.84	-0.34374	3202.09	0.819596	3041.43	-1.03138	3051.53	1.23768	1928.65	-2.63157	3324.05	1.72649
	B07	#N/A	5699.32	1.87897	1697.35	-2.45061	4599.16	1.33407	2623.41	-0.184704	3847.21	0.127341	2529.2	0.300777	3966.65	0.299093	1397.07	-1.72992
	B08	#N/A	4275.33	0.151699	3604.97	0.396576	3490.58	-0.35786	2450.98	-0.48395	4397.29	0.918367	1956.41	-0.726642	4215.62	0.657111	3549.46	2.13082
	B09	#N/A	4298.04	0.179246	2741.16	-0.892691	2647.8	-1.64414	2450.98	-0.48395	2916.95	-1.21039	2131.36	-0.412834	4831.3	1.54248	2212.95	-0.266491
	B10	#N/A	5616.9	1.77898	2816.02	-0.780962	2907.7	-1.24747	2869.85	0.242999	4838.87	1.55337	2242.38	-0.213687	3036.39	-1.03864	2493.03	0.235903
	B11	#N/A	5163.54	1.22907	3753.01	0.617521	3970.01	0.373855	2519.11	-0.365711	2779.01	-1.40875	2667.98	0.549711	3737.87	-0.0298966	1210.35	-2.06485
	B12	#N/A	4713.55	0.683244	1476.98	-2.77951	3655.44	-0.106253	1759.59	-1.68385	2336.59	-2.04496	893.253	-2.63363	4641.21	1.26913	1342.4	-1.82799
	B13	#N/A	4077.68	-0.0880573	4029.73	1.03054	3554.51	-0.260298	3518.34	1.36846	4599.16	1.20865	2903.49	0.972145	4369.54	0.878453	834.376	-2.73924
	B14	#N/A	3485.54	-0.806306	1081.66	-3.36954	4497.39	1.17874	2112.85	-1.07076	5219.05	2.10007	2011.92	-0.627069	3576.38	-0.262124	1918.56	-0.794533
	B15	#N/A	2923.68	-1.48783	3580.58	0.36017	3452.73	-0.415627	2770.6	0.0707501	2337.43	-2.04375	3228.16	1.5545	2572.94	-1.70508	2515.74	0.276638
	B16	#N/A	3827.03	-0.392089	2544.34	-1.18645	2655.37	-1.63258	3862.35	1.96549	3444.32	-0.452019	2851.34	0.878606	4641.21	1.26913	2257.52	-0.18653
	B17	#N/A	5160.18	1.22499	2341.64	-1.48899	3638.62	-0.131927	2144.82	-1.01529	4829.62	1.54006	2297.9	-0.114113	3127.23	-0.908008	778.863	-2.83881
	B18	#N/A	4854.86	0.854644	1628.38	-2.55355	2725.18	-1.52604	3485.54	1.31153	4399.82	0.921996	1996.78	-0.654225	4449.44	0.993357	3739.55	2.47179
	B19	#N/A	4456.17	0.37105	4157.58	1.22135	4393.09	1.01956	3199.56	0.815217	3445.16	-0.45081	2181.83	-0.322313	1655.29	-3.02467	1596.42	-1.37236
	B20	#N/A	5346.06	1.45046	2282.76	-1.57687	3271.9	-0.691625	2356.78	-0.647441	3562.08	-0.282686	3196.2	1.49717	5881	3.05196	1307.08	-1.89135
	B21	#N/A	3189.47	-1.16543	3983.47	0.961493	2664.62	-1.61846	3779.92	1.82244	5486.53	2.4847	2809.29	0.803172	4175.24	0.599054	3599.93	2.22134
	B22	#N/A	5243.45	1.326	568.587	-4.13531	4131.51	0.620328	3154.14	0.736391	4007.02	0.35715	3815.25	2.60757	3841.32	0.118874	2016.13	-0.619525
	B23	#N/A	4809.44	0.799551	3906.09	0.845999	2524.15	-1.83284	3394.7	1.15388	3267.69	-0.706018	2792.47	0.772998	3771.51	0.018484	2159.96	-0.361539
	B24		4183.65	0.0404931	3076.76	-0.391797	4541.96	1.24678	2742	0.0211193	3413.2	-0.496772	2664.62	0.543677	4777.47	1.46507	3767.31	2.52157
	C01		3436.75	-0.86548	2496.4	-1.258	4017.12	0.445743	2665.46	-0.111717	2747.05	-1.45471	2822.75	0.827311	2196.12	-2.24695	2724.34	0.650794
	C02	#N/A	4148.33	-0.00235739	2824.43	-0.768409	3409	-0.48238	2579.67	-0.26061	5473.91	2.46655	2512.38	0.270603	2999.38	-1.09185	3628.53	2.27264
	C03	RHOA	472.701	-4.46081	5059.24	2.56711	375.133	-5.11272	4316.55	2.75375	4535.24	1.11673	3612.54	2.24397	3221.43	-0.772542	3438.44	1.93167
	C04	RHOA	4447.76	0.360848	2805.92	-0.796027	4230.76	0.771805	4997.84	3.93614	3896	0.197493	3044.8	1.22561	4035.62	0.398273	3848.05	2.66641
	C05	RHOB	3551.98	-0.725707	3192.83	-0.218556	2974.15	-1.14606	2755.46	0.0444748	4162.63	0.580911	2780.69	0.751877	5029.81	1.82793	1852.11	-0.91372
	C06	RHOB	2376.12	-2.152	3975.06	0.948939	2903.49	-1.25389	2276.03	-0.787575	3036.39	-1.03864	2643.59	0.505959	3226.48	-0.765285	2706.67	0.619112
	C07	RHOC	3788.33	-0.43902	3938.05	0.893703	3752.17	0.0413738	2035.47	-1.20506	3110.4	-0.932199	2285.28	-0.136744	2467.8	-1.85627	2082.57	-0.500338
	C08	RHOC	3638.62	-0.620623	3823.66	0.722972	3721.05	-0.00612352	3181.06	0.783103	4054.12	0.424883	2704.99	0.616094	3917.87	0.228941	1963.14	-0.714573
	C09	RHOD	4038.98	-0.134989	3488.9	0.223334	3830.39	0.160759	2353.41	-0.65328	2501.44	-1.80789	2025.38	-0.602929	2943.87	-1.17168	2513.22	0.272112
	C10	RHOD	4050.76	-0.120705	3351.8	0.018709	3099.47	-0.954786	3567.12	1.45312	3887.59	0.185398	3139	1.39458	4239.17	0.690977	2069.96	-0.522969
	C11	RHOE	4355.24	0.248622	3700.02	0.538433	4110.48	0.588234	2079.21	-1.12915	3251.71	-0.728999	2387.05	0.0458085	3248.35	-0.733837	3166.76	1.44437
	C12	RHOE	5113.92	1.16888	2937.14	-0.600189	3820.3	0.145354	3655.44	1.60639	3695.81	-0.0903725	2297.9	-0.114113	3890.11	0.189026	2094.35	-0.479217
	C13	RHOF	3318.16	-1.00933	3399.74	0.0902652	4146.65	0.643434	3387.97	1.1422	3499.84	-0.372191	2994.33	1.13508	4249.26	0.705491	1789.87	-1.02536
	C14	RHOF	3869.08	-0.341077	4735.42	2.08379	2072.48	-2.5222	3564.6	1.44874	3299.65	-0.660056	3690.77	2.38428	4881.77	1.61505	1741.09	-1.11287
	C15	RAC1	3371.15	-0.945059	2784.9	-0.827411	2894.24	-1.26801	1465.2	-2.19476	1876.5	-2.70656	2097.71	-0.473182	4387.2	0.903853	2270.14	-0.1639
	C16	RAC1	2896.76	-1.52047	3014.52	-0.484695	5020.55	1.97721	3294.61	0.980167	2938.82	-1.17894	2540.98	0.321899	2609.11	-1.65307	3626	2.26811
	C17	RAC2	3456.94	-0.840994	3085.17	-0.379244	4363.65	0.974631	2400.51	-0.571534	3421.61	-0.484676	2738.64	0.676442	3493.95	-0.380657	2908.54	0.981198
	C18	RAC2	4629.44	0.58122	5001.21	2.48049	3468.72	-0.391237	1879.87	-1.47511	3926.28	0.241036	3071.71	1.27388	4385.52	0.901434	2980.03	1.10944
	C19	CDC42	4414.12	0.320038	3191.15	-0.221067	3478.81	-0.375833	2117.9	-1.06201	2813.49	-1.35916	2807.61	0.800154	3098.63	-0.949132	935.308	-2.55819
	C20	CDC42	4827.94	0.821997	3362.74	0.035029	3196.2	-0.807159	2080.89	-1.12623	3641.14	-0.168991	2159.96	-0.361539	2265.94	-2.14656	1090.07	-2.2806
	C21	FLJ22056	2942.18	-1.46538	4007.02	0.996643	3480.49	-0.373265	3055.73	0.565601	3874.97	0.167255	2328.18	-0.0598001	3885.9	0.182979	2515.74	0.276638
	C22	FLJ22056	4232.44	0.0996671	3189.47	-0.223578	2615.84	-1.69292	2067.44	-1.14959	3753.01	-0.00812534	2117.9	-0.436973	3470.4	-0.414524	1736.04	-1.12192
	C23	#N/A	3840.48	-0.375765	2807.61	-0.793516	2927.04	-1.21795	3115.45	0.669243	3827.87	0.0995221	1662.02	-1.25468	1101.85	-3.82053	2077.53	-0.50939
	C24		2551.91	-1.93877	3766.47	0.637607	2390.42	-2.03695	2615.84	-0.197842	3946.46	0.270064	2430.79	0.12426	4298.04	0.775644	3570.49	2.16854
	D01		5150.92	1.21377	3397.22	0.0864989	3678.15	-0.0715929	3100.31	0.642967	3641.14	-0.168991	3170.96	1.45191	3260.12	-0.716904	2921.16	1.00383
	D02	#N/A	2895.08	-1.52251	3897.68	0.833445	3800.11	0.114545	2694.9	-0.0606259	3152.46	-0.871722	2662.94	0.540659	2459.39	-1.86837	2824.43	0.830328
	D03	RHOA	4428.42	0.337383	3710.95	0.554753	4456.17	1.11584	4357.76	2.82528	4061.69	0.435769	3674.79	2.35562	3181.06	-0.830599	1646.04	-1.28335
	D04	RHOA	3950.67	-0.242114	3885.9	0.81587	3309.75	-0.633858	3428.34	1.21227	4250.94	0.70791	3705.91	2.41144	2673.03	-1.56115	2572.94	0.379229
	D05	RHOB	1244.83	-3.52423	3273.58	-0.0980405	3048.16	-1.03309	2400.51	-0.571534	3669.74	-0.127868	2388.74	0.0488256	4440.19	0.980052	2331.54	-0.0537652
	D06	RHOB	3124.7	-1.24399	3495.63	0.233377	3321.52	-0.615886	4320.75	2.76105	4007.02	0.35715	2972.46	1.09586	3776.56	0.0257412	3753.85	2.49743
	D07	RHOC	4074.31	-0.0921384	3426.66	0.130437	3287.04	-0.668518	2371.91	-0.621166	4188.7	0.618406	2950.59	1.05663	3691.61	-0.0964202	1753.7	-1.09024
	D08	RHOC	3720.21	-0.52166	2953.96	-0.575082	4027.21	0.461147	2919.47	0.329124	3132.27	-0.900751	1914.35	-0.802077	2663.78	-1.57445	906.711	-2.60949
	D09	RHOD	4715.23	0.685285	3172.65	-0.248685	4328.32	0.920716	2625.93	-0.180325	3424.98	-0.479838	3150.78	1.4157	2814.34	-1.35795	2198.65	-0.292138
	D10	RHOD	3680.67	-0.569611	3126.39	-0.31773	4266.08	0.825721	1860.52	-1.50869	3833.75	0.107988	2417.33	0.100121	2896.76	-1.23942	1901.74	-0.824707
	D11	RHOE	3361.05	-0.957302	3233.21	-0.158298	2855.55	-1.32706	1564.45	-2.02251	1989.21	-2.54449	1383.62	-1.75406	2827.79	-1.3386	1333.99	-1.84307
	D12	RHoE	4273.65	0.149659	2792.47	-0.816113	3638.62	-0.131927	2854.71	0.216724	3285.35	-0.680618	2203.69	-0.283087	2264.25	-2.14898	1362.59	-1.79178
	D13	RHOF	5078.59	1.12603	3541.89	0.302423	3593.2	-0.201248	2268.46	-0.800713	3506.56	-0.362515	2018.65	-0.614999	3328.25	-0.618933	2788.26	0.765454
	D14	RHOF	4614.3	0.562856	2126.31	-1.81037	3350.96	-0.570956	2328.18	-0.697072	3110.4	-0.932199	1844.54	-0.927298	3697.5	-0.0879536	2355.09	-0.0115218
	D15	RAC1	4662.24	0.621009	3317.32	-0.0327612	3679.83	-0.0690253	2717.61	-0.0212135	2853.03	-1.30231	2853.87	0.883132	2393.78	-1.96271	1608.19	-1.35124
	D16	RAC1	4844.76	0.842402	2219.67	-1.67102	3525.91	-0.303944	1337.36	-2.41664	2419.02	-1.92642	3387.97	1.84115	1937.06	-2.61948	1931.18	-0.771903
	D17	RAC2	4022.16	-0.155393	3047.32	-0.435735	2144.82	-2.4118	1881.55	-1.47219	3146.57	-0.880189	2669.67	0.552729	3257.6	-0.720532	2659.57	0.534625
	D18	RAC2	4170.2	0.0241688	4091.13	1.12218	3367.78	-0.545282	2535.09	-0.337976	4432.62	0.969166	1688.94	-1.20641	1979.96	-2.55779	1573.71	-1.4131
	D19	CDC42	4557.1	0.493479	3594.88	0.381511	3312.27	-0.630007	2387.05	-0.59489	3093.58	-0.956389	1948.84	-0.74022	2624.25	-1.6313	2627.61	0.477294
	D20	CDC42	3670.58	-0.581853	3682.36	0.51207	3882.54	0.240349	2350.05	-0.659119	3426.66	-0.477419	2821.06	0.824293	4336.73	0.831281	1535.86	-1.48099
	D21	FLJ22056	4620.19	0.569997	3144.89	-0.290112	3731.98	0.0105647	2654.53	-0.130693	4003.66	0.352312	2476.21	0.20573	3324.05	-0.62498	2900.97	0.967619
	D22	FLJ22056	3741.23	-0.496153	2415.65	-1.37852	4062.54	0.515063	2237.34	-0.854724	2915.27	-1.21281	2166.69	-0.349469	4077.68	0.45875	2493.03	0.235903
	D23	#N/A	5092.05	1.14235	3708.43	0.550986	3887.59	0.248051	2834.52	0.18169	4059.17	0.43214	2387.9	0.047317	2932.93	-1.18741	1897.53	-0.83225
	D24		3494.79	-0.795083	3260.12	-0.118126	2690.69	-1.57867	2654.53	-0.130693	4266.08	0.729682	2656.21	0.52859	2023.7	-2.4949	1929.49	-0.77492
	E01		4213.93	0.0772214	3793.38	0.677779	3781.61	0.0863035	3774.88	1.81368	3651.24	-0.154477	2494.72	0.238921	3002.74	-1.08702	2686.49	0.582903
	E02	#N/A	2716.77	-1.73881	4520.1	1.76242	3406.47	-0.486231	2657.89	-0.124855	4074.31	0.453911	2596.49	0.421473	3350.96	-0.586276	3386.29	1.83813
	E03	PFN1	1406.33	-3.32834	3838.8	0.745569	2446.77	-1.95095	3105.36	0.651726	3181.06	-0.830599	2789.1	0.766963	3356.01	-0.579018	1783.98	-1.03592
	E04	PFN1	2789.1	-1.65106	3549.46	0.313722	2466.12	-1.92142	2536.77	-0.335057	3075.08	-0.982999	2239.86	-0.218213	3816.09	0.0825887	1900.9	-0.826216
	E05	SSH1	5228.31	1.30763	2784.06	-0.828666	3642.82	-0.125509	2507.33	-0.386148	4151.69	0.565187	2472.85	0.199695	3323.2	-0.62619	2556.96	0.350564
	E06	SSH1	4198.79	0.058857	2873.21	-0.695597	4622.71	1.37001	3127.23	0.689679	4175.24	0.599054	2920.31	1.00232	4404.02	0.928043	1979.96	-0.684399
	E07	SRC	4296.36	0.177205	4587.38	1.86285	3792.54	0.102992	3112.09	0.663404	3052.37	-1.01566	2277.71	-0.150322	3119.66	-0.918894	2316.4	-0.0809216
	E08	SRC	3505.72	-0.781821	4014.59	1.00794	4541.96	1.24678	2572.94	-0.272288	4018.8	0.374083	2837.89	0.854467	3716.84	-0.0601346	3007.79	1.15922
	E09	#N/A	4086.09	-0.0778551	3487.22	0.220824	4859.06	1.73074	2556.96	-0.300023	3547.78	-0.303248	1547.63	-1.45987	3911.14	0.219264	2291.17	-0.126182
	E10	#N/A	3682.36	-0.56757	3101.99	-0.354136	3865.72	0.214675	3374.51	1.11884	3339.19	-0.603209	2013.6	-0.624051	4616.82	1.23405	3080.97	1.29048
	E11	WASL	630.828	-4.269	550.082	-4.16293	667.837	-4.66599	531.578	-3.81507	629.146	-4.50028	438.215	-3.44983	469.336	-4.73009	412.141	-3.4966
	E12	WASL	755.312	-4.118	737.649	-3.88298	614.847	-4.74687	459.243	-3.94061	716.621	-4.37449	703.163	-2.97459	546.718	-4.61881	312.891	-3.67463
	E13	#N/A	4899.43	0.908717	3209.66	-0.193449	3268.53	-0.69676	2491.35	-0.413883	3779.92	0.0305792	2230.61	-0.234809	4735.42	1.40459	2005.19	-0.639138
	E14	#N/A	4955.79	0.977073	3218.91	-0.179639	3673.94	-0.0780112	3081.81	0.610853	4133.19	0.538577	3236.57	1.56959	3467.03	-0.419362	2360.98	-0.000961305
	E15	#N/A	5113.92	1.16888	3377.03	0.0563703	3636.94	-0.134495	3095.26	0.634209	4331.69	0.824024	1384.46	-1.75255	4727.01	1.3925	1612.4	-1.3437
	E16	#N/A	3820.3	-0.400251	3523.39	0.274805	4035.62	0.473985	2675.55	-0.0942002	4042.35	0.40795	2466.12	0.187626	2323.13	-2.06431	2085.94	-0.494304
	E17	#N/A	4087.77	-0.0758144	2960.69	-0.565038	4314.87	0.900177	3879.17	1.99468	4909.53	1.65496	2610.79	0.44712	3906.09	0.212008	2127.99	-0.418869
	E18	#N/A	3610.02	-0.65531	3909.45	0.85102	3384.61	-0.519607	3054.89	0.564142	2752.09	-1.44745	2836.2	0.85145	4211.41	0.651063	2440.04	0.140856
	E19	#N/A	4389.72	0.290452	3812.73	0.706653	4404.02	1.03625	1532.49	-2.07798	3339.19	-0.603209	1927.81	-0.777938	3113.77	-0.92736	1720.9	-1.14908
	E20	#N/A	5346.06	1.45046	3464.51	0.186929	4944.85	1.86168	2704.15	-0.044569	3855.62	0.139436	3478.81	2.00409	4587.38	1.19172	1120.35	-2.22628
	E21	#N/A	4572.24	0.511843	3694.13	0.529645	3044.8	-1.03823	3742.92	1.75821	4855.7	1.57756	3086.85	1.30104	2762.19	-1.43294	2313.04	-0.0869567
	E22	#N/A	3547.78	-0.730808	2938.82	-0.597678	3385.45	-0.518324	1805.85	-1.60357	4871.68	1.60054	3108.72	1.34027	3697.5	-0.0879536	3070.87	1.27238
	E23	#N/A	5075.22	1.12195	3445.16	0.158055	3562.08	-0.248745	2420.7	-0.536501	5053.36	1.86179	2826.11	0.833346	4794.3	1.48926	3175.17	1.45945
	E24		5112.23	1.16684	3064.99	-0.409372	4365.33	0.977199	2862.28	0.229862	4325.8	0.815557	2181.83	-0.322313	3286.2	-0.679409	3295.45	1.6752
	F01		4123.09	-0.0329649	3345.91	0.00992161	3906.09	0.276293	3289.56	0.971408	2885.83	-1.25514	1512.31	-1.52323	3626.84	-0.189553	2346.68	-0.0266092
	F02	#N/A	3872.45	-0.336996	3391.33	0.0777117	4841.4	1.70378	2445.93	-0.492709	2547.71	-1.74137	3762.26	2.51252	3387.97	-0.533057	3292.08	1.66916
	F03	PFN1	3250.03	-1.09197	3162.55	-0.26375	3684.04	-0.0626066	2371.07	-0.622625	3229.84	-0.760447	2459.39	0.175556	4535.24	1.11673	3317.32	1.71442
	F04	PFN1	2331.54	-2.20608	3852.26	0.765655	2604.06	-1.71089	4174.4	2.50705	3648.71	-0.158106	1598.1	-1.36935	3411.52	-0.49919	5134.1	4.9732
	F05	SSH1	4754.76	0.733236	3298.81	-0.0603795	4167.67	0.675527	3149.1	0.727632	3670.58	-0.126658	1926.13	-0.780955	3831.23	0.10436	2260.89	-0.180496
	F06	SSH1	3747.96	-0.487991	3364.42	0.0375396	2872.37	-1.30139	2448.46	-0.488329	4215.62	0.657111	1878.19	-0.866951	3467.87	-0.418152	2400.51	0.0699475
	F07	SRC	3323.2	-1.00321	3668.9	0.491984	4260.19	0.816735	2230.61	-0.866402	2189.4	-2.25662	2462.75	0.181591	3624.32	-0.193182	1554.36	-1.4478
	F08	SRC	3921.23	-0.277822	2726.02	-0.915287	2836.2	-1.35659	2015.29	-1.24009	4345.15	0.843377	2238.18	-0.22123	2538.45	-1.75467	3303.02	1.68877
	F09	FYN	3980.95	-0.205385	2211.26	-1.68357	3705.91	-0.02923	2337.43	-0.681015	3782.45	0.034208	2197.81	-0.293647	4399.82	0.921995	2342.48	-0.0341524
	F10	FYN	3766.47	-0.465546	3861.51	0.779464	3797.59	0.110694	2419.86	-0.53796	2993.49	-1.10032	2371.91	0.0186519	3919.55	0.231359	3206.29	1.51527
	F11	WASL	1392.87	-3.34466	1042.13	-3.42854	637.557	-4.71221	677.93	-3.56108	1167.45	-3.72619	421.393	-3.48001	1286.05	-3.55565	1540.9	-1.47194
	F12	WASL	672.884	-4.21799	795.685	-3.79636	431.487	-5.02672	323.825	-4.17563	473.542	-4.72404	1122.87	-2.22176	731.761	-4.35272	541.671	-3.26426
	F13	#N/A	3796.75	-0.428817	3433.39	0.14048	2628.45	-1.67366	2640.23	-0.155509	3128.91	-0.905589	2525	0.293234	3338.34	-0.604419	2903.49	0.972145
	F14	#N/A	4012.07	-0.167636	2916.11	-0.631573	4200.48	0.725591	2064.07	-1.15543	4448.6	0.992148	1577.91	-1.40555	3544.41	-0.308086	2456.03	0.169521
	F15	#N/A	3300.49	-1.03076	2733.59	-0.903989	3734.5	0.0144157	2716.77	-0.0226733	3820.3	0.0886363	1900.9	-0.826216	2901.81	-1.23216	2331.54	-0.0537652
	F16	#N/A	5169.43	1.23621	4493.18	1.72225	3160.03	-0.862359	2866.48	0.237161	3633.57	-0.179877	2468.64	0.192152	2937.14	-1.18136	2115.38	-0.441499
	F17	#N/A	4645.42	0.600605	4039.83	1.0456	2832.84	-1.36172	2508.17	-0.384688	2500.6	-1.8091	2610.79	0.44712	3878.33	0.172093	1404.64	-1.71634
	F18	#N/A	4641.21	0.595503	3593.2	0.379001	3903.57	0.272442	2681.44	-0.0839819	4826.26	1.53522	3492.27	2.02823	3352.64	-0.583857	1823.51	-0.965015
	F19	#N/A	3239.94	-1.10422	3250.87	-0.131936	4000.29	0.420068	1682.21	-1.81815	4062.54	0.436978	2048.93	-0.560686	4763.18	1.44451	1858.84	-0.90165
	F20	#N/A	4444.4	0.356767	2727.7	-0.912776	3742.92	0.0272532	2892.56	0.282412	3985.15	0.325702	2180.14	-0.32533	5282.14	2.19078	2104.44	-0.461112
	F21	#N/A	4575.61	0.515925	3778.24	0.655182	4293	0.8668	2350.05	-0.659119	3774.04	0.0221129	1873.98	-0.874494	3408.16	-0.504028	1353.34	-1.80837
	F22	#N/A	1757.07	-2.9029	4336.74	1.48875	3737.03	0.018267	1761.27	-1.68093	3522.55	-0.339534	2062.39	-0.536547	4405.71	0.930462	1841.18	-0.933333
	F23	#N/A	5664	1.83612	3113.77	-0.336561	4467.95	1.13381	2622.56	-0.186164	3873.29	0.164836	3078.44	1.28595	4173.56	0.596635	2121.27	-0.430938
	F24		4730.37	0.703649	2425.75	-1.36345	1777.25	-2.97278	2728.54	-0.00223671	3527.59	-0.332277	1934.54	-0.765868	4843.08	1.55941	1355.02	-1.80536
	G01		4512.53	0.439407	3512.45	0.258485	3493.95	-0.352725	2708.36	-0.0372704	4096.18	0.485359	2518.27	0.281164	4166.83	0.586958	1540.06	-1.47344
	G02	#N/A	2514.06	-1.98468	3231.52	-0.160809	3710.95	-0.021528	2906.86	0.307228	4049.92	0.418835	1771.37	-1.05855	3761.42	0.00397008	2022.02	-0.608964
	G03		3539.37	-0.741011	3552.83	0.318743	3472.08	-0.386102	2992.65	0.456121	4513.37	1.08528	2587.24	0.404877	3399.74	-0.516123	2233.97	-0.228774
	G04		4193.75	0.052736	3641.14	0.450557	2865.64	-1.31166	2652	-0.135073	4151.69	0.565187	2456.87	0.171029	3095.26	-0.95397	3085.17	1.29802
	G05	#N/A	6022.31	2.27074	4071.79	1.09331	4638.69	1.39441	2715.09	-0.0255922	3557.87	-0.288734	3525.91	2.08858	2990.97	-1.10395	2112.01	-0.447534
	G06	#N/A	3904.41	-0.298227	3644.51	0.455578	3393.02	-0.506771	2745.37	0.0269579	2631.82	-1.62042	2314.72	-0.0839394	2705.83	-1.51398	2050.61	-0.557668
	G07	#N/A	2662.1	-1.80512	3195.36	-0.21479	3665.53	-0.0908484	2710.04	-0.0343511	3728.62	-0.0432011	2296.22	-0.117131	4474.68	1.02964	2736.11	0.671916
	G08	#N/A	4321.6	0.207812	3778.24	0.655182	3461.99	-0.401507	3366.1	1.10424	3356.01	-0.579019	2822.75	0.827311	4289.63	0.763548	1816.79	-0.977085
	G09	#N/A	2228.93	-2.33054	3034.71	-0.454566	4762.33	1.58311	2725.18	-0.00807528	3811.89	0.0765412	1556.04	-1.44478	3834.6	0.109198	3631.89	2.27867
	G10	#N/A	4427.57	0.336362	3083.49	-0.381754	3253.39	-0.719867	1369.32	-2.36117	3542.73	-0.310505	2545.18	0.329442	3170.96	-0.845113	2471.17	0.196678
	G11	#N/A	4177.77	0.0333511	2764.71	-0.85754	3596.56	-0.196113	1823.51	-1.57291	3825.34	0.0958938	2669.67	0.552729	1646.88	-3.03676	2613.31	0.451647
	G12	#N/A	2969.94	-1.43171	1450.06	-2.81969	3189.47	-0.817429	1352.5	-2.39037	2681.44	-1.54905	1821.83	-0.968033	4035.62	0.398273	1448.38	-1.63789
	G13	#N/A	3229.84	-1.11646	2769.76	-0.850008	3107.04	-0.943232	2059.87	-1.16273	2560.32	-1.72322	2146.5	-0.385678	2693.22	-1.53212	1414.74	-1.69824
	G14	#N/A	4471.31	0.389414	2893.4	-0.665468	4181.97	0.69735	2324.81	-0.702911	4377.11	0.889339	2122.95	-0.427921	4437.67	0.976424	2960.69	1.07474
	G15	#N/A	2868.17	-1.55516	3486.38	0.219568	3710.95	-0.021528	2585.56	-0.250392	4050.76	0.420045	1917.72	-0.796042	4089.45	0.475683	2761.35	0.717177
	G16	#N/A	4570.56	0.509803	3137.32	-0.301411	4208.89	0.738429	2943.03	0.369997	4162.63	0.580911	2792.47	0.772998	4868.31	1.5957	1858.84	-0.90165
	G17	#N/A	4811.12	0.801592	3403.11	0.0952866	3732.82	0.0118488	2548.55	-0.31462	4622.71	1.24252	3164.24	1.43984	4626.08	1.24736	2550.23	0.338494
	G18	#N/A	5053.36	1.09542	3845.53	0.755612	3476.29	-0.379683	3115.45	0.669243	3916.18	0.226521	2687.33	0.584412	2348.36	-2.02802	2927.04	1.01439
	G19	#N/A	4442.71	0.354727	3440.12	0.150523	4433.46	1.08118	3576.38	1.46918	4885.14	1.61989	2403.88	0.0759824	3164.24	-0.854789	1611.56	-1.34521
	G20	#N/A	3419.09	-0.886905	2659.57	-1.01446	4479.72	1.15178	2235.66	-0.857643	4621.03	1.2401	2428.27	0.119734	3751.33	-0.0105445	1858.84	-0.90165
	G21	#N/A	4521.78	0.450629	3451.89	0.168098	3051.53	-1.02796	2736.11	0.0109009	5042.42	1.84607	2694.06	0.596481	4075.99	0.45633	2447.61	0.154434
	G22	#N/A	3637.78	-0.621643	4183.65	1.26027	5021.39	1.97849	2569.57	-0.278127	4489.82	1.05141	2144.82	-0.388695	4259.35	0.720006	2287.8	-0.132217
	G23	#N/A	4218.98	0.0833429	3483.86	0.215802	4380.47	1.00031	2777.33	0.0824283	4209.73	0.648644	2721.81	0.646268	5770.82	2.89351	3428.34	1.91357
	G24		4742.99	0.718952	2724.34	-0.917798	5278.77	2.37131	3159.19	0.745149	3505.72	-0.363724	2550.23	0.338494	3821.98	0.0910555	2326.5	-0.0628173
	H01		3202.93	-1.14911	2341.64	-1.48899	2499.76	-1.87007	2436.68	-0.508766	5218.21	2.09886	1843.7	-0.928807	3246.66	-0.736256	1690.62	-1.20339
	H02	#N/A	3914.5	-0.285984	2910.22	-0.640361	3774.04	0.0747504	2487.99	-0.419722	3768.15	0.0136463	2703.31	0.613077	4955.79	1.72149	2557.8	0.352073
	H03		1606.51	-3.08552	3586.47	0.368958	3182.74	-0.827698	3447.69	1.24584	2932.09	-1.18862	2562.85	0.361125	3118.82	-0.920103	2424.9	0.113699
	H04		3074.24	-1.3052	4487.29	1.71346	4104.59	0.579249	1953.04	-1.34811	4494.02	1.05746	3213.02	1.52734	3310.59	-0.644333	3009.47	1.16224
	H05	#N/A	2562	-1.92653	3112.09	-0.339072	3694.13	-0.0472022	2142.29	-1.01967	3950.67	0.276112	3001.9	1.14866	2695.74	-1.52849	2402.19	0.0729647
	H06	#N/A	3888.43	-0.317611	3350.12	0.0161984	3533.48	-0.292391	3514.13	1.36116	3943.1	0.265227	1445.02	-1.64393	4330.01	0.821605	2361.82	0.000547289
	H07	#N/A	3808.52	-0.414534	3453.58	0.170609	3547.78	-0.270568	3835.44	1.91878	4726.17	1.39129	2363.5	0.00356466	2721.81	-1.491	2545.18	0.329442
	H08	#N/A	3796.75	-0.428817	2672.19	-0.995631	3191.15	-0.814861	3561.24	1.4429	4557.1	1.14818	2707.52	0.62062	2715.09	-1.50067	3734.5	2.46273
	H09	#N/A	5568.11	1.71981	4139.92	1.19499	5204.75	2.25834	3157.51	0.742229	4314.87	0.799834	2790.78	0.769981	4548.69	1.13608	2112.85	-0.446025
	H10	#N/A	4329.17	0.216994	3384.6	0.0676687	3557.87	-0.255163	2288.65	-0.765679	4518.41	1.09254	1815.1	-0.980103	3344.23	-0.595952	1926.13	-0.780955
	H11	#N/A	5266.16	1.35354	3648.71	0.461855	3951.51	0.345613	2282.76	-0.775898	2244.07	-2.178	2143.13	-0.391712	3498.99	-0.3734	1661.18	-1.25619
	H12	#N/A	2703.31	-1.75513	4192.91	1.27408	3266.85	-0.699327	2726.86	-0.005156	3980.11	0.318445	2974.15	1.09888	3789.18	0.043884	1953.04	-0.732677
	H13	#N/A	3862.35	-0.349239	3162.55	-0.263749	3784.97	0.0914384	2704.99	-0.0431091	3002.74	-1.08702	2775.65	0.742824	3914.5	0.224103	2288.65	-0.130709
	H14	#N/A	2831.16	-1.60005	2639.39	-1.04459	3016.2	-1.08187	2677.24	-0.0912807	2736.11	-1.47043	2943.87	1.04456	3408.16	-0.504028	2662.94	0.540659
	H15	#N/A	4483.09	0.403698	4513.37	1.75238	4731.21	1.53561	1476.98	-2.17433	4476.36	1.03206	2690.69	0.590446	2930.41	-1.19104	3239.93	1.57562
	H16	#N/A	4210.57	0.0731404	3017.88	-0.479673	3652.08	-0.111388	1801.65	-1.61087	4797.66	1.4941	3160.87	1.4338	3994.41	0.339007	2482.94	0.217799
	H17	#N/A	4942.33	0.960749	3398.06	0.0877546	2324.81	-2.13708	2250.8	-0.831368	3854.78	0.138227	2536.77	0.314356	3986.84	0.328121	2666.3	0.546694
	H18	#N/A	4368.7	0.264946	3758.06	0.625053	4021.32	0.452161	2174.26	-0.964204	3313.11	-0.640704	2372.76	0.0201603	4013.75	0.366826	2393.78	0.0578777
	H19	#N/A	4955.79	0.977073	2743.68	-0.888925	4314.87	0.900177	2797.51	0.117462	4109.64	0.504711	2323.13	-0.0688524	3239.09	-0.747142	2252.48	-0.195583
	H20	#N/A	4387.2	0.287391	3823.66	0.722972	4313.18	0.897609	3285.35	0.964109	3800.11	0.0596078	2316.4	-0.0809216	4294.68	0.770806	3345.91	1.76572
	H21	#N/A	3904.41	-0.298227	3581.42	0.361425	3917.86	0.294265	3784.97	1.83119	2699.95	-1.52244	2413.97	0.0940866	4124.78	0.526483	2604.06	0.435051
	H22	#N/A	5547.08	1.6943	3963.28	0.931364	2943.87	-1.19227	2397.15	-0.577373	4304.77	0.78532	1719.22	-1.15209	3700.86	-0.0831155	2975.83	1.10189
	H23	#N/A	4434.3	0.344524	3636.94	0.44428	2819.38	-1.38226	3909.45	2.04723	4027.21	0.386178	2501.44	0.25099	5238.4	2.12789	3335.82	1.74761
	H24		5461.29	1.59024	4034.78	1.03807	2941.34	-1.19612	3223.11	0.856089	4086.09	0.470845	4190.38	3.28044	4030.57	0.391016	2294.53	-0.120148
	I01		5953.34	2.18708	2841.25	-0.743301	3685.72	-0.0600395	2924.52	0.337882	3815.25	0.0813795	2087.62	-0.491286	3870.76	0.161208	2230.61	-0.234808
	I02	#N/A	4138.23	-0.0146002	3485.54	0.218313	4377.11	0.995171	3857.31	1.95673	3295.45	-0.666104	3081.81	1.29199	4788.41	1.48079	2673.87	0.560272
	I03	#N/A	2593.97	-1.88776	3832.07	0.735526	4008.7	0.432906	3313.95	1.01374	3931.32	0.248293	2736.95	0.673424	3908.61	0.215636	3877.49	2.71921
	I04	#N/A	3741.23	-0.496153	3276.94	-0.093019	3461.99	-0.401507	2230.61	-0.866402	4509.16	1.07923	2758.82	0.71265	4085.24	0.469635	2528.36	0.299269
	I05	#N/A	3992.72	-0.191102	4299.73	1.43351	3345.91	-0.578658	2616.68	-0.196382	3384.61	-0.537895	2556.96	0.350564	4582.34	1.18446	2334.07	-0.0492396
	I06	#N/A	3917.02	-0.282923	2573.78	-1.14251	3704.22	-0.0317976	3280.31	0.955351	4316.55	0.802253	2188.55	-0.310243	4499.91	1.06593	3519.18	2.07651
	I07	#N/A	4953.26	0.974012	3075.08	-0.394308	2627.61	-1.67495	2657.89	-0.124855	4296.36	0.773224	1808.37	-0.992172	3933.01	0.250712	948.766	-2.53406
	I08	#N/A	4217.3	0.0813024	3487.22	0.220824	3922.07	0.300683	2868.17	0.24008	2712.56	-1.5043	3022.09	1.18487	4609.25	1.22317	2977.51	1.10491
	I09	#N/A	3378.72	-0.935877	3586.47	0.368958	3086.85	-0.974041	1818.47	-1.58167	3218.07	-0.77738	2185.19	-0.316278	3305.54	-0.65159	2339.95	-0.0386785
	I10	#N/A	4535.24	0.466953	3994.41	0.977812	3988.52	0.402096	2633.5	-0.167187	3988.52	0.33054	2384.53	0.0412823	3039.75	-1.0338	2563.69	0.362634
	I11	#N/A	5588.3	1.74429	2889.19	-0.671745	4050.76	0.497091	4084.4	2.35086	2632.66	-1.61921	2353.41	-0.0145394	4158.42	0.574863	2294.53	-0.120148
	I12	#N/A	3976.74	-0.210486	2521.63	-1.22034	4395.61	1.02341	1789.87	-1.6313	3907.77	0.214427	2536.77	0.314356	3082.65	-0.972113	1709.12	-1.1702
	I13	#N/A	4644.58	0.599584	3718.52	0.566051	4081.04	0.543305	2186.03	-0.943768	3692.45	-0.0952108	1652.77	-1.27128	4015.43	0.369245	1566.14	-1.42668
	I14	#N/A	2693.22	-1.76737	3902.73	0.840977	4198.79	0.723024	2474.53	-0.443078	4791.77	1.48563	2326.5	-0.0628173	4671.49	1.31267	1593.05	-1.3784
	I15	#N/A	3022.93	-1.36744	3794.22	0.679035	3943.1	0.332776	2481.26	-0.431399	2097.71	-2.38846	1961.46	-0.71759	4150.01	0.562768	2683.96	0.578377
	I16	#N/A	5234.19	1.31477	3480.49	0.210781	2935.46	-1.20511	2853.87	0.215264	3162.55	-0.857208	2446.77	0.152925	3499.84	-0.372191	3130.59	1.37949
	I17	#N/A	4202.16	0.0629379	2646.96	-1.03329	2575.46	-1.75454	3310.59	1.0079	2736.95	-1.46923	2064.07	-0.53353	6114.83	3.38821	3552.83	2.13686
	I18	#N/A	3525.91	-0.757335	3673.1	0.498261	2916.95	-1.23335	2604.06	-0.218278	4224.87	0.670415	3292.08	1.66916	3532.64	-0.325019	1478.66	-1.58358
	I19	#N/A	3857.31	-0.35536	3418.25	0.117883	3779.92	0.0837363	2447.61	-0.489789	4893.55	1.63198	2514.9	0.275129	4156.74	0.572444	2757.14	0.709633
	I20	#N/A	4451.13	0.364929	3636.09	0.443025	2842.93	-1.34632	2270.98	-0.796334	3409.84	-0.501609	2321.45	-0.0718695	3817.77	0.0850077	1668.75	-1.24261
	I21	#N/A	4437.67	0.348605	3732.82	0.587393	4528.51	1.22624	3205.45	0.825435	3732.82	-0.0371537	2201.17	-0.287613	3704.22	-0.0782773	2818.54	0.819767
	I22	#N/A	3602.45	-0.664493	3154.14	-0.276303	4605.05	1.34306	2476.21	-0.440158	4274.49	0.741777	2240.7	-0.216704	3752.17	-0.00933471	2185.19	-0.316278
	I23	#N/A	4583.18	0.525107	3774.88	0.650161	4351.88	0.95666	2429.11	-0.521903	4486.45	1.04658	2765.55	0.72472	3298.81	-0.661266	2215.47	-0.261965
	I24	#N/A	4858.22	0.858725	3092.74	-0.367946	3426.66	-0.455422	3175.17	0.772884	4313.18	0.797415	2260.05	-0.182004	3949.83	0.274902	2092.67	-0.482234
	J01	#N/A	3778.24	-0.451263	2477.05	-1.28688	3370.31	-0.541431	3414.88	1.18891	3892.63	0.192655	2692.38	0.593464	3137.32	-0.893494	2707.52	0.62062
	J02	#N/A	5545.4	1.69226	3916.18	0.861063	3525.07	-0.305228	2585.56	-0.250392	3028.82	-1.04952	1517.35	-1.51418	4145.8	0.556721	3393.02	1.8502
	J03	#N/A	4991.11	1.01992	3960.76	0.927598	3824.5	0.151773	2785.74	0.0970254	4433.46	0.970376	2265.94	-0.171443	3673.94	-0.12182	1596.42	-1.37236
	J04	#N/A	4627.76	0.579179	2609.95	-1.08853	4009.55	0.434189	2226.4	-0.8737	2959.01	-1.14991	2070.8	-0.52146	4091.97	0.479311	2523.31	0.290216
	J05	#N/A	3497.31	-0.792023	3396.38	0.085244	3632.73	-0.140913	1581.28	-1.99332	3051.53	-1.01686	2378.64	0.0307215	4039.83	0.404321	2354.25	-0.0130307
	J06	#N/A	3468.72	-0.826711	2816.02	-0.780962	3815.25	0.137652	3202.93	0.821055	3127.23	-0.908008	2975.83	1.10189	3639.46	-0.17141	2217.15	-0.258948
	J07	#N/A	3337.5	-0.985868	3354.33	0.0224753	3176.85	-0.836684	2600.7	-0.224117	3502.36	-0.368562	2876.58	0.923867	4043.19	0.409159	2053.98	-0.551634
	J08	#N/A	3599.93	-0.667554	3586.47	0.368958	4086.09	0.551007	3066.67	0.584578	4393.93	0.913529	1820.15	-0.97105	4118.05	0.516806	2496.4	0.241938
	J09	#N/A	5035.69	1.074	2701.63	-0.951693	4193.75	0.715322	3865.72	1.97133	3944.78	0.267645	2378.64	0.0307215	3880.86	0.175722	1207.83	-2.06938
	J10	#N/A	3763.1	-0.469627	3578.06	0.356404	4524.3	1.21982	2279.39	-0.781737	3539.37	-0.315343	2484.62	0.220816	3396.38	-0.520962	3212.18	1.52584
	J11	#N/A	5536.15	1.68104	3244.14	-0.141979	4078.52	0.539454	2466.12	-0.457675	3506.56	-0.362515	2209.58	-0.272526	3310.59	-0.644333	3125.54	1.37044
	J12	#N/A	3551.14	-0.726728	2992.65	-0.517335	4764.86	1.58696	2102.76	-1.08828	3776.56	0.0257415	2538.45	0.317373	3026.29	-1.05315	3672.26	2.35109
	J13	#N/A	3830.39	-0.388008	3113.77	-0.336561	4533.55	1.23394	2181.83	-0.951066	2915.27	-1.21281	2105.28	-0.459604	2887.51	-1.25272	2211.26	-0.269508
	J14	#N/A	4869.15	0.871989	3420.77	0.121649	3556.19	-0.257731	2264.25	-0.808012	3975.06	0.311188	2351.73	-0.0175569	3054.05	-1.01324	1868.93	-0.883546
	J15	#N/A	4550.38	0.485318	2925.36	-0.617764	3852.26	0.194135	2097.71	-1.09704	3816.93	0.0837981	2437.52	0.13633	3177.69	-0.835437	2800.88	0.788085
	J16	#N/A	4777.47	0.760782	3870.76	0.793273	4083.56	0.547156	3554.51	1.43123	3777.4	0.0269509	1688.94	-1.20641	3439.28	-0.459276	2442.57	0.145382
	J17	#N/A	4771.59	0.75364	3484.7	0.217058	2382.85	-2.04851	2302.94	-0.740864	3559.55	-0.286315	2264.25	-0.174461	4084.4	0.468425	2726.86	0.65532
	J18	#N/A	4865.79	0.867907	2500.6	-1.25173	4703.46	1.49325	2439.2	-0.504387	3784.97	0.0378365	1776.41	-1.0495	4015.43	0.369245	2920.31	1.00232
	J19	#N/A	4806.91	0.796491	3295.45	-0.0654011	3602.45	-0.187127	2895.08	0.286792	4981.02	1.75777	2183.51	-0.319295	3177.69	-0.835437	2630.98	0.483329
	J20	#N/A	4054.12	-0.116624	3640.3	0.449301	2995.17	-1.11397	2133.88	-1.03427	3192.83	-0.813666	1914.35	-0.802077	4679.91	1.32477	1002.6	-2.4375
	J21	#N/A	5468.02	1.5984	2639.39	-1.04459	3668.9	-0.0857135	2846.3	0.202127	3123.86	-0.912846	2047.25	-0.563703	3716	-0.0613441	2630.98	0.483329
	J22	#N/A	3551.14	-0.726728	3480.49	0.210781	2333.22	-2.12425	2609.11	-0.209519	4107.95	0.502292	2208.74	-0.274035	4370.38	0.879662	2141.45	-0.39473
	J23	#N/A	3459.46	-0.837934	3579.74	0.358915	4087.77	0.553574	4147.49	2.46034	3684.04	-0.107306	1722.58	-1.14606	4357.76	0.861519	2431.63	0.125769
	J24		4483.09	0.403698	3520.02	0.269783	4445.24	1.09915	3856.46	1.95527	4589.07	1.19414	2809.29	0.803172	3795.06	0.052351	2062.39	-0.536547
	K01		2242.38	-2.31422	3840.48	0.74808	3869.92	0.221093	2302.1	-0.742324	4738.78	1.40943	2231.45	-0.2333	1815.1	-2.79486	2440.89	0.142365
	K02	#N/A	4220.66	0.0853832	3983.47	0.961493	5147.56	2.17105	2239.02	-0.851804	3821.14	0.0898459	2693.22	0.594972	5422.6	2.39277	2027.06	-0.599912
	K03	#N/A	2932.09	-1.47762	3986.84	0.966514	3201.24	-0.799457	1954.73	-1.3452	3724.41	-0.0492489	2491.35	0.232886	3795.06	0.0523507	847.833	-2.7151
	K04	#N/A	3375.35	-0.939958	2593.97	-1.11238	3627.68	-0.148615	3257.6	0.915938	4765.7	1.44814	2121.27	-0.430938	3157.51	-0.864465	2094.35	-0.479217
	K05	#N/A	4254.31	0.126193	3774.88	0.650161	3677.31	-0.0728763	3774.88	1.81368	3843.85	0.122503	2437.52	0.13633	3698.34	-0.086744	3452.73	1.95732
	K06	#N/A	4587.38	0.530208	3502.36	0.24342	3387.97	-0.514473	2227.24	-0.87224	2422.38	-1.92159	1224.65	-2.0392	4562.15	1.15543	2694.9	0.59799
	K07	#N/A	4992.8	1.02196	2487.99	-1.27056	4091.97	0.559993	2112.85	-1.07076	3832.07	0.10557	2720.13	0.64325	4206.36	0.643806	2414.81	0.095595
	K08	#N/A	4240.85	0.109869	4133.19	1.18495	4247.58	0.797479	2352.57	-0.65474	2454.34	-1.87562	2430.79	0.12426	3915.34	0.225312	953.813	-2.525
	K09	#N/A	3339.19	-0.983828	2817.7	-0.778452	4162.63	0.667825	3354.32	1.08381	3169.28	-0.847532	2704.99	0.616094	3549.46	-0.300829	3860.67	2.68904
	K10	#N/A	3913.66	-0.287004	3396.38	0.0852438	3178.53	-0.834117	2972.46	0.421087	3165.92	-0.85237	2316.4	-0.0809216	4626.92	1.24857	1463.52	-1.61074
	K11	#N/A	5362.88	1.47087	3396.38	0.0852435	2497.24	-1.87392	4118.05	2.40925	2916.95	-1.21039	2166.69	-0.349469	2461.07	-1.86595	3376.19	1.82003
	K12	#N/A	4674.86	0.636313	4556.26	1.8164	3647.87	-0.117807	2720.13	-0.0168342	3567.97	-0.274219	1880.71	-0.862425	5317.46	2.24158	3085.17	1.29802
	K13	#N/A	4351.88	0.244541	3250.03	-0.133191	3169.28	-0.848238	3115.45	0.669243	3896	0.197493	2816.86	0.81675	2937.14	-1.18136	2446.77	0.152925
	K14	#N/A	3194.52	-1.15931	3739.55	0.597435	3996.93	0.414934	2264.25	-0.808012	2676.39	-1.55631	2782.37	0.754893	3270.21	-0.70239	2662.94	0.540659
	K15	#N/A	5507.55	1.64635	2387.05	-1.4212	2091.83	-2.49267	2281.92	-0.777357	3806.84	0.0692838	1905.94	-0.817164	4615.98	1.23284	1830.24	-0.952946
	K16	#N/A	4665.61	0.62509	3769.83	0.642629	3432.55	-0.446436	2022.02	-1.22842	3766.47	0.0112272	2131.36	-0.412834	2893.4	-1.24425	2621.72	0.466734
	K17	#N/A	3806.84	-0.416575	4084.4	1.11214	3557.87	-0.255163	3102.83	0.647346	3763.1	0.00638896	2249.11	-0.201617	2932.93	-1.18741	1925.29	-0.782464
	K18	#N/A	3580.58	-0.691019	2987.6	-0.524867	3396.38	-0.501636	3096.95	0.637128	4007.02	0.35715	2477.89	0.208747	1349.13	-3.46493	2202.01	-0.286104
	K19	#N/A	4619.35	0.568977	4329.17	1.47745	4088.61	0.554858	2686.49	-0.0752236	3771.51	0.0184843	2015.29	-0.621034	4111.32	0.50713	2816.02	0.815241
	K20	#N/A	3406.47	-0.902209	3704.22	0.54471	3610.02	-0.175573	2090.14	-1.11018	3978.42	0.316026	2925.36	1.01137	3015.36	-1.06887	2938.82	1.03551
	K21	#N/A	3361.05	-0.957302	3493.11	0.229611	3830.39	0.160759	3127.23	0.689679	3364.42	-0.566923	2236.5	-0.224248	2546.86	-1.74258	1778.1	-1.04648
	K22	#N/A	3191.99	-1.16237	3641.98	0.451812	4203	0.729443	3056.57	0.567061	4225.71	0.671625	2800.04	0.786576	3448.53	-0.445971	1429.88	-1.67108
	K23	#N/A	4215.62	0.0792621	3097.79	-0.360413	4088.61	0.554858	3132.27	0.698437	4102.91	0.495035	2444.25	0.148399	2264.25	-2.14898	1732.68	-1.12795
	K24		5194.66	1.26682	2908.54	-0.642872	3157.51	-0.86621	2560.32	-0.294184	4741.31	1.41306	3509.09	2.0584	3751.33	-0.0105442	3107.88	1.33876
	L01		4806.07	0.79547	3171.81	-0.24994	4794.3	1.63189	1779.78	-1.64882	4082.72	0.466006	3349.28	1.77175	4858.22	1.58118	3287.88	1.66162
	L02	#N/A	4615.98	0.564896	2977.51	-0.539931	3430.02	-0.450287	3211.34	0.835653	3132.27	-0.900751	3468.72	1.98599	4407.39	0.932881	2168.37	-0.346452
	L03	#N/A	3887.59	-0.318631	2874.9	-0.693087	5169.43	2.20443	2671.35	-0.101499	4024.69	0.38255	529.896	-3.28538	3722.73	-0.0516679	2299.58	-0.111096
	L04	#N/A	4095.34	-0.0666323	3576.38	0.353893	3922.07	0.300684	2556.96	-0.300023	3808.52	0.0717031	2805.92	0.797137	5279.61	2.18715	2953.96	1.06267
	L05	#N/A	4395.61	0.297593	3258.44	-0.120637	4857.38	1.72817	2651.16	-0.136533	3185.26	-0.824551	2385.37	0.042791	3824.5	0.0946839	3403.11	1.86831
	L06	#N/A	3938.05	-0.257417	2742	-0.891435	3453.58	-0.414344	3132.27	0.698438	3647.03	-0.160525	3191.99	1.48963	3857.31	0.141855	2558.64	0.353581
	L07	#N/A	2885.83	-1.53374	3206.29	-0.19847	4393.09	1.01956	2779.01	0.0853476	3443.48	-0.453229	1853.79	-0.910703	3390.49	-0.529428	1948.84	-0.740221
	L08	#N/A	4748.88	0.726094	3435.07	0.142991	3691.61	-0.0510532	3099.47	0.641507	3781.61	0.0329983	2037.16	-0.581808	3862.35	0.149112	2780.69	0.751877
	L09	#N/A	2450.98	-2.0612	2703.31	-0.949182	3852.26	0.194135	2397.15	-0.577374	3418.25	-0.489514	426.44	-3.47095	3957.4	0.285788	1897.53	-0.83225
	L10	#N/A	3086.85	-1.2899	3426.66	0.130437	3922.91	0.301967	2269.3	-0.799254	3588.15	-0.245191	2733.59	0.667389	3763.94	0.00759862	2350.05	-0.0205743
	L11	#N/A	4356.92	0.250662	3661.33	0.480686	3837.12	0.171028	2043.88	-1.19046	2555.28	-1.73048	1163.25	-2.14934	3453.58	-0.438714	2674.71	0.561781
	L12	#N/A	1122.03	-3.67318	3874.97	0.79955	4234.12	0.77694	1967.34	-1.3233	3130.59	-0.90317	2747.05	0.691528	3655.44	-0.14843	1530.81	-1.49004
	L13	#N/A	4442.71	0.354727	3805.16	0.695354	3068.35	-1.00228	2198.65	-0.921871	4200.48	0.635339	1483.71	-1.57453	3063.3	-0.999931	1339.04	-1.83402
	L14	#N/A	4458.7	0.374111	2804.24	-0.798538	3832.07	0.163326	3700.86	1.68522	3117.13	-0.922522	1887.44	-0.850355	3968.33	0.301512	1831.08	-0.951437
	L15	#N/A	4040.67	-0.132948	3564.6	0.336318	3645.35	-0.121658	2858.91	0.224023	2279.39	-2.1272	2452.66	0.163486	3511.61	-0.355257	1612.4	-1.3437
	L16	#N/A	4037.3	-0.137029	3638.62	0.446791	3209.66	-0.78662	2985.92	0.444443	3946.46	0.270064	2985.92	1.12	3059.94	-1.00477	2610.79	0.44712
	L17	#N/A	4319.91	0.205772	4141.6	1.1975	4838.03	1.69864	2072.48	-1.14083	3647.03	-0.160525	2094.35	-0.479217	4153.37	0.567606	2632.66	0.486346
	L18	#N/A	4662.24	0.621009	3509.93	0.254719	2716.77	-1.53887	3231.52	0.870686	4136.55	0.543416	2124.63	-0.424904	3184.42	-0.82576	1987.53	-0.67082
	L19	#N/A	5017.19	1.05155	2459.39	-1.31324	4118.05	0.599788	2497.24	-0.403665	4657.2	1.29211	1096.8	-2.26853	2674.71	-1.55873	2151.55	-0.376626
	L20	#N/A	4343.46	0.234339	4451.13	1.65948	4376.27	0.993887	2845.46	0.200667	3768.15	0.013646	2822.75	0.827311	3863.19	0.150322	2069.12	-0.524477
	L21	#N/A	4700.93	0.66794	3051.53	-0.429459	2978.35	-1.13964	2802.56	0.12622	3172.65	-0.842694	2008.56	-0.633103	2619.2	-1.63856	1813.42	-0.98312
	L22	#N/A	5160.18	1.22499	3915.34	0.859808	4326.64	0.918148	3319	1.0225	2609.11	-1.65307	2040.52	-0.575773	4432.62	0.969167	3152.46	1.41872
	L23	#N/A	4356.08	0.249642	4161.79	1.22763	4373.74	0.990036	2816.02	0.149576	4575.61	1.17479	648.492	-3.07266	1882.39	-2.6981	3694.13	2.39032
	L24		5117.28	1.17296	3404.79	0.0977975	3930.48	0.31352	2644.43	-0.14821	4933.08	1.68883	2447.61	0.154434	4077.68	0.45875	1599.78	-1.36633
	M01		3328.25	-0.997091	3591.52	0.37649	3086.85	-0.974041	2771.44	0.07221	3534.32	-0.322601	2570.42	0.374703	3393.02	-0.5258	1730.15	-1.13248
	M02	#N/A	4180.29	0.0364118	3917.86	0.863574	3657.12	-0.103685	4031.41	2.2589	3569.65	-0.271801	3137.32	1.39156	4291.32	0.765967	3710.95	2.42049
	M03	#N/A	4133.19	-0.0207215	3450.21	0.165587	3098.63	-0.95607	2937.14	0.359778	3788.33	0.0426742	2447.61	0.154434	4340.94	0.837329	3541.05	2.11573
	M04	#N/A	3463.67	-0.832832	2967.42	-0.554995	3083.49	-0.979176	2038.84	-1.19922	1858	-2.73317	2462.75	0.181591	3684.88	-0.106096	2554.43	0.346038
	M05	#N/A	4864.95	0.866887	3678.99	0.507048	3646.19	-0.120374	2516.58	-0.370091	5056.72	1.86663	3091.9	1.31009	3710.95	-0.0686011	1836.97	-0.940876
	M06	#N/A	3309.75	-1.01954	2984.24	-0.529888	3579.74	-0.221787	3192.83	0.803538	3221.43	-0.772542	2393.78	0.057878	4074.31	0.453911	2352.57	-0.0160481
	M07	#N/A	3485.54	-0.806306	3989.36	0.970281	4131.51	0.620328	2385.37	-0.59781	4829.62	1.54006	2387.05	0.0458084	3785.81	0.0390463	2110.33	-0.450551
	M08	#N/A	4557.1	0.493479	2944.71	-0.588891	4222.34	0.758968	3312.27	1.01082	4180.29	0.606311	2304.63	-0.102044	3304.7	-0.652799	2311.36	-0.0899738
	M09	#N/A	5605.12	1.7647	2883.31	-0.680533	3504.04	-0.337321	2294.53	-0.755462	3216.38	-0.779799	1672.96	-1.23507	3911.14	0.219264	2417.33	0.100121
	M10	#N/A	3850.58	-0.363522	2318.08	-1.52414	3757.21	0.0490761	3257.6	0.915938	2864.8	-1.28538	2670.51	0.554237	2466.96	-1.85748	2173.41	-0.337399
	M11	#N/A	4636.17	0.589382	4198.79	1.28287	3604.97	-0.183276	2879.94	0.260516	2440.89	-1.89498	1359.22	-1.79781	3398.06	-0.518543	1675.48	-1.23055
	M12	#N/A	2790.78	-1.64902	3658.8	0.47692	4052.44	0.499659	2469.48	-0.451836	4259.35	0.720006	1904.26	-0.820181	3295.45	-0.666104	1386.98	-1.74803
	M13	#N/A	4595.8	0.54041	3659.65	0.478175	3625.16	-0.152467	3012.84	0.491154	3460.3	-0.429038	2123.79	-0.426413	3795.9	0.0535601	2492.19	0.234395
	M14	#N/A	4338.42	0.228217	2964.05	-0.560017	1878.19	-2.81873	3608.34	1.52465	3681.51	-0.110934	2765.55	0.72472	4824.58	1.5328	1562.77	-1.43271
	M15	#N/A	4543.65	0.477155	3371.15	0.0475825	3529.27	-0.298809	2514.9	-0.37301	1930.33	-2.62915	1645.2	-1.28486	3291.24	-0.672152	1742.77	-1.10985
	M16	#N/A	4872.52	0.876069	4074.31	1.09707	3329.93	-0.603049	3133.96	0.701357	3329.09	-0.617723	3112.09	1.3463	3205.45	-0.795523	2149.86	-0.379643
	M17	#N/A	4286.27	0.164962	3350.96	0.0174534	2445.93	-1.95223	3991.88	2.19029	3760.58	0.00276042	1417.26	-1.69371	2496.4	-1.81515	2392.1	0.0548603
	M18	#N/A	5478.96	1.61166	3996.93	0.981579	3350.96	-0.570957	2717.61	-0.0212132	3415.73	-0.493143	2257.52	-0.18653	4041.51	0.40674	1713.33	-1.16265
	M19	#N/A	4419.16	0.32616	3933.01	0.886171	3778.24	0.0811688	1985.85	-1.29119	3689.93	-0.0988393	2454.34	0.166504	4255.99	0.715168	1961.46	-0.71759
	M20	#N/A	3606.66	-0.659392	3721.05	0.569817	4064.22	0.51763	2697.42	-0.0562469	3366.1	-0.564504	2895.08	0.957059	2407.24	-1.94336	2033.79	-0.587842
	M21	#N/A	3493.95	-0.796104	3430.02	0.135459	4422.53	1.06449	3118.82	0.675082	2626.77	-1.62767	2080.05	-0.504865	3414.88	-0.494352	2319.77	-0.0748871
	M22	#N/A	4741.31	0.716912	3991.04	0.972791	4666.45	1.43677	1866.41	-1.49847	2939.66	-1.17773	2213.79	-0.264983	3157.51	-0.864466	3237.41	1.5711
	M23	#N/A	4775.79	0.758741	3904.41	0.843488	3729.46	0.00671383	2804.24	0.129139	3963.28	0.294255	497.934	-3.34271	3073.4	-0.985417	1276.8	-1.94567
	M24		4901.96	0.911778	3479.65	0.209525	3606.66	-0.180708	2812.65	0.143737	4430.1	0.965538	3030.5	1.19996	4048.24	0.416416	2109.49	-0.45206
	N01		4409.07	0.313917	4070.95	1.09205	4267.76	0.828289	2112.85	-1.07076	4663.08	1.30057	2959.01	1.07172	5510.08	2.51856	2745.37	0.688511
	N02	#N/A	3686.56	-0.562469	4213.93	1.30546	4806.07	1.64986	2637.7	-0.159888	4687.48	1.33565	2365.19	0.0065822	4766.54	1.44935	2273.51	-0.157865
	N03	#N/A	3268.53	-1.06953	2996.01	-0.512313	3579.74	-0.221787	3292.08	0.975788	3337.5	-0.605628	2016.13	-0.619525	3192.83	-0.813666	3320.68	1.72046
	N04	#N/A	4821.21	0.813835	3376.19	0.055115	3611.7	-0.173006	2496.4	-0.405125	5065.13	1.87873	2592.28	0.413929	3615.07	-0.206486	2859.76	0.893693
	N05	#N/A	4387.2	0.287391	3241.62	-0.145745	5001.21	1.94768	4129.82	2.42969	3578.06	-0.259705	1811.74	-0.986137	3554.51	-0.293572	1700.71	-1.18528
	N06	#N/A	5088.68	1.13827	2245.75	-1.6321	4207.21	0.735861	3100.31	0.642967	4489.82	1.05141	2649.48	0.51652	4754.76	1.43241	3295.45	1.6752
	N07	#N/A	4661.4	0.619989	4165.15	1.23265	3623.48	-0.155034	2408.08	-0.558397	3527.59	-0.332277	3011.15	1.16526	1783.14	-2.84082	1556.04	-1.44478
	N08	#N/A	4641.22	0.595503	3718.52	0.566051	3178.53	-0.834117	2980.87	0.435685	3200.4	-0.80278	3078.44	1.28595	5149.24	1.99968	2809.29	0.803172
	N09	#N/A	3912.82	-0.288024	3620.11	0.419173	4410.75	1.04652	3354.32	1.08381	4028.89	0.388597	2637.7	0.495399	4249.26	0.705492	3583.95	2.19268
	N10	#N/A	4695.05	0.660799	2932.09	-0.607721	3546.1	-0.273135	2450.98	-0.48395	4294.68	0.770805	2606.58	0.439577	3696.65	-0.0891629	1502.21	-1.54134
	N11	#N/A	4391.41	0.292492	2900.13	-0.655425	4094.5	0.563844	2415.65	-0.545259	3310.59	-0.644333	3007.79	1.15922	3473.76	-0.409686	3557.03	2.1444
	N12	#N/A	4246.74	0.117011	2281.08	-1.57938	4615.98	1.35974	2678.92	-0.0883611	3830.39	0.103151	2376.96	0.0277038	3162.55	-0.857208	2009.4	-0.631595
	N13	#N/A	2351.73	-2.18159	4425.05	1.62056	3101.15	-0.952218	2651.16	-0.136533	4584.02	1.18688	1685.57	-1.21244	4429.26	0.964329	1333.99	-1.84307
	N14	#N/A	3466.19	-0.829772	2902.65	-0.651659	3233.21	-0.750676	1675.48	-1.82983	3273.58	-0.697551	2474.53	0.202712	3149.94	-0.875351	1863.89	-0.892598
	N15	#N/A	4563.83	0.501641	2837.89	-0.748323	4404.02	1.03625	2514.9	-0.37301	3714.32	-0.0637632	2572.1	0.37772	2891.72	-1.24667	3265.17	1.62088
	N16	#N/A	3790.02	-0.436979	3161.71	-0.265005	3758.06	0.0503598	3517.5	1.367	3597.4	-0.231886	1889.96	-0.845829	3879.17	0.173303	1556.04	-1.44478
	N17	#N/A	4060.01	-0.109482	3768.99	0.641373	4652.15	1.41494	2290.33	-0.76276	4276.18	0.744196	2612.47	0.450138	4224.03	0.669206	3532.64	2.10065
	N18	#N/A	2916.95	-1.49599	4412.43	1.60173	3907.77	0.27886	2723.5	-0.0109951	3613.39	-0.208905	2149.02	-0.381152	3377.88	-0.547571	1628.38	-1.31503
	N19	#N/A	4356.92	0.250662	3185.26	-0.229854	3625.16	-0.152467	1593.05	-1.97288	3833.75	0.107988	2217.99	-0.257439	3137.32	-0.893494	2446.77	0.152925
	N20	#N/A	4600.84	0.546532	4634.49	1.93315	3129.75	-0.908572	3382.92	1.13344	4383.84	0.899015	2301.26	-0.108079	3645.35	-0.162944	3658.8	2.32695
	N21	#N/A	4503.27	0.428184	4202.16	1.28789	3973.38	0.37899	1760.43	-1.68239	3022.93	-1.05799	2544.34	0.327934	4388.04	0.905062	2370.23	0.0156345
	N22	#N/A	5462.13	1.59126	2493.03	-1.26303	3218.07	-0.773782	2818.54	0.153955	4464.58	1.01513	2289.49	-0.1292	1756.23	-2.87953	2863.96	0.901237
	N23	#N/A	4295.52	0.176185	3765.63	0.636352	2248.27	-2.2539	1811.74	-1.59335	3518.34	-0.345581	1582.12	-1.39801	3349.28	-0.588695	2350.05	-0.0205743
	N24		2501.44	-1.99999	3800.11	0.687822	4525.98	1.22239	2994.33	0.459041	4163.47	0.58212	3123.86	1.36742	3858.99	0.144274	2281.08	-0.144287
	O01		4760.65	0.740377	3233.21	-0.158298	5174.48	2.21213	2394.62	-0.581753	3231.52	-0.758028	1229.69	-2.03015	3641.14	-0.168991	1743.61	-1.10834
	O02	#N/A	3668.9	-0.583894	2804.24	-0.798538	3907.77	0.27886	2960.69	0.400651	4452.81	0.998195	2319.77	-0.0748871	1086.71	-3.8423	2176.78	-0.331365
	O03	#N/A	2763.87	-1.68167	3692.45	0.527134	4850.65	1.7179	2403.88	-0.565695	4656.35	1.2909	3690.77	2.38428	4395.61	0.915948	3268.53	1.62692
	O04	#N/A	5403.26	1.51984	3508.25	0.252208	4681.59	1.45987	2927.89	0.343721	4134.87	0.540997	2333.22	-0.0507481	4167.67	0.588168	3598.25	2.21833
	O05	#N/A	3776.56	-0.453303	3146.57	-0.287601	4361.13	0.97078	3539.37	1.40495	4271.13	0.736939	1994.26	-0.658751	3082.65	-0.972113	2737.8	0.674933
	O06	#N/A	3455.26	-0.843035	3144.05	-0.291368	4099.54	0.571546	2785.74	0.0970254	4365.33	0.872405	2161.64	-0.358521	3769.83	0.0160654	2375.28	0.0246866
	O07	#N/A	4237.48	0.105788	2864.8	-0.708151	3927.12	0.308386	2725.18	-0.00807528	4365.33	0.872405	2846.3	0.869554	2474.53	-1.8466	2863.12	0.899728
	O08	#N/A	5069.34	1.11481	4215.62	1.30798	2785.74	-1.43361	2609.11	-0.20952	4197.95	0.631711	2430.79	0.12426	4476.36	1.03206	2763.87	0.721702
	O09	#N/A	3174.33	-1.18379	3678.99	0.507048	4147.49	0.644718	3062.46	0.577279	4393.09	0.91232	2318.08	-0.0779045	4498.23	1.06351	1556.88	-1.44327
	O10	#N/A	5185.41	1.2556	3255.07	-0.125659	4023.84	0.456012	2501.44	-0.396366	3647.03	-0.160525	2175.1	-0.334382	2274.35	-2.13446	2403.04	0.0744734
	O11	#N/A	3594.04	-0.674695	3320.68	-0.0277395	3365.26	-0.549133	2339.95	-0.676636	4847.29	1.56546	2161.64	-0.358521	3682.36	-0.109725	3238.25	1.57261
	O12	#N/A	3620.11	-0.643068	4638.69	1.93943	5006.25	1.95539	2365.19	-0.632843	3560.4	-0.285105	2787.42	0.763946	5714.46	2.81247	1026.99	-2.39375
	O13	#N/A	5087	1.13623	2499.76	-1.25298	4143.28	0.638299	3319.84	1.02396	3742.92	-0.0226392	2775.64	0.742824	3413.2	-0.496771	2906.86	0.97818
	O14	#N/A	3874.13	-0.334955	3011.15	-0.489716	1418.1	-3.52092	2755.46	0.0444748	3525.91	-0.334696	1427.35	-1.67561	4488.13	1.049	2698.26	0.604024
	O15	#N/A	5021.39	1.05665	3848.05	0.759378	2750.41	-1.48753	2627.61	-0.177405	4577.29	1.1772	2743.68	0.685493	4067.58	0.444235	2821.06	0.824293
	O16	#N/A	4750.56	0.728134	2797.51	-0.80858	4042.35	0.484254	1861.36	-1.50723	3761.42	0.00396965	2408.92	0.0850342	2366.87	-2.00141	2629.29	0.480312
	O17	#N/A	3778.24	-0.451263	3350.12	0.0161981	3053.21	-1.02539	3300.49	0.990385	3604.13	-0.22221	3574.69	2.17608	4294.68	0.770806	2138.93	-0.399256
	O18	#N/A	3324.05	-1.00219	2465.28	-1.30445	4007.86	0.431622	3413.2	1.18599	3453.58	-0.438714	1535.86	-1.48099	4130.66	0.534949	2042.2	-0.572756
	O19	#N/A	3606.66	-0.659392	3099.47	-0.357902	3601.61	-0.18841	2300.42	-0.745243	3626	-0.190763	1722.58	-1.14606	4901.96	1.64408	2617.52	0.45919
	O20	#N/A	3236.57	-1.1083	3119.66	-0.327773	3996.93	0.414934	1931.18	-1.38607	4494.86	1.05867	2232.29	-0.231791	3475.44	-0.407267	2392.1	0.0548605
	O21	#N/A	5102.98	1.15562	4144.96	1.20252	4244.21	0.792344	2780.69	0.0882674	2743.68	-1.45955	2417.33	0.100121	4070.95	0.449074	836.899	-2.73471
	O22	#N/A	4151.69	0.00172343	2824.43	-0.768409	3922.91	0.301967	2334.07	-0.686854	3662.17	-0.138754	1608.19	-1.35124	3573.01	-0.266962	1439.97	-1.65298
	O23	#N/A	3331.62	-0.99301	3872.45	0.795784	4293	0.8668	2107.81	-1.07952	3584.79	-0.250029	2652.84	0.522555	4097.86	0.487778	3661.33	2.33148
	O24		4070.11	-0.0972395	3634.41	0.440514	3084.33	-0.977893	2417.33	-0.54234	5351.11	2.28996	1915.2	-0.800568	3945.62	0.268855	2706.67	0.619111
	P01		1434.92	-3.29365	3748.8	0.611244	4298.04	0.874502	1928.65	-1.39045	3451.89	-0.441133	2787.42	0.763946	5335.97	2.26819	2487.15	0.225343
	P02		4086.09	-0.0778551	3275.26	-0.09553	4700.09	1.48812	2445.93	-0.492709	4646.26	1.27639	1699.87	-1.18679	4087.77	0.473264	3739.55	2.47179
	P03		3398.9	-0.911391	3270.21	-0.103062	2726.86	-1.52347	2480.42	-0.432859	3286.2	-0.679409	2093.51	-0.480725	3108.72	-0.934617	1687.26	-1.20942
	P04		4079.36	-0.0860168	2539.29	-1.19398	3660.49	-0.0985505	3517.5	1.367	4281.22	0.751454	2374.44	0.0231777	4230.76	0.678882	2788.26	0.765454
	P05		5874.27	2.09117	3891.79	0.824658	5536.15	2.76412	1613.24	-1.93785	3651.23	-0.154477	3510.77	2.06142	2540.14	-1.75225	1863.89	-0.892598
	P06		3604.97	-0.661432	2487.99	-1.27056	5435.22	2.61008	2195.28	-0.92771	3805.16	0.0668652	2661.25	0.537641	3236.57	-0.750771	2101.08	-0.467147
	P07		5595.03	1.75246	2208.74	-1.68734	4118.89	0.601071	3665.53	1.62391	4227.39	0.674044	2382.01	0.0367562	4498.23	1.06351	1636.79	-1.29995
	P08		4652.99	0.609787	2674.71	-0.991865	2558.64	-1.78021	3478.81	1.29985	4916.26	1.66464	2420.7	0.106156	5079.43	1.89929	2027.06	-0.599912
	P09		5087	1.13623	3191.15	-0.221067	5007.94	1.95795	2806.77	0.133519	3386.29	-0.535476	2652	0.521046	3340.87	-0.60079	1567.82	-1.42366
	P10		5467.18	1.59738	3681.51	0.510815	4429.26	1.07476	2868.17	0.24008	4392.25	0.91111	2472.85	0.199695	NA	#VALUE!	2008.56	-0.633103
	P11		4987.75	1.01584	3522.55	0.273549	3472.08	-0.386102	2752.94	0.0400958	5039.9	1.84244	2326.5	-0.0628173	3594.04	-0.236724	2336.59	-0.0447134
	P12		5505.03	1.64329	3237.41	-0.152022	4361.97	0.972064	2847.98	0.205046	4187.02	0.615987	3253.39	1.59976	4834.67	1.54732	2104.44	-0.461112
	P13		4649.63	0.605706	3838.8	0.745569	4293	0.8668	2338.27	-0.679555	4587.38	1.19172	2718.45	0.640233	3763.94	0.0075984	2785.74	0.760928
	P14		4306.46	0.189448	2615.84	-1.07974	4289.63	0.861665	2845.46	0.200667	4118.05	0.516806	2985.92	1.12	4027.21	0.386179	2178.46	-0.328347
	P15		3196.2	-1.15727	3394.7	0.0827331	3214.7	-0.778917	3265.17	0.929076	5060.09	1.87147	2747.05	0.691528	5044.95	1.8497	2084.26	-0.497321
	P16		4207.21	0.0690596	3713.48	0.558519	4038.14	0.477835	2851.34	0.210885	4871.68	1.60054	2186.87	-0.313261	3231.52	-0.758027	923.533	-2.57932
	P17		5386.43	1.49944	3583.11	0.363936	2497.24	-1.87392	2474.53	-0.443078	4405.71	0.930462	2763.87	0.721702	3529.27	-0.329857	2087.62	-0.491286
	P18		1202.78	-3.57524	2735.27	-0.901478	4546.17	1.2532	1596.42	-1.96704	4878.41	1.61021	2874.9	0.92085	3544.41	-0.308086	3621.8	2.26057
	P19		4330.01	0.218015	3312.27	-0.0402933	3640.3	-0.12936	2906.86	0.307228	4754.76	1.43241	2336.59	-0.0447134	4611.78	1.22679	2374.44	0.0231778
	P20		3761.42	-0.471668	3312.27	-0.040293	4037.3	0.476552	3727.78	1.73193	3911.14	0.219264	2732.75	0.665881	3833.75	0.107988	1722.58	-1.14606
	P21		4568.04	0.506743	3480.49	0.210781	4470.47	1.13766	2163.32	-0.983181	5229.15	2.11458	3810.2	2.59852	2612.47	-1.64823	1461	-1.61526
	P22		4999.53	1.03013	2952.28	-0.577592	4200.48	0.725591	2525	-0.355494	4566.36	1.16148	2092.67	-0.482234	3469.56	-0.415734	1169.14	-2.13878
	P23		4119.73	-0.0370456	3305.54	-0.0503363	3488.06	-0.361711	2352.57	-0.65474	3640.3	-0.170201	2005.19	-0.639138	4414.12	0.942557	1386.98	-1.74803
	P24		5330.08	1.43108	3086.85	-0.376733	5307.37	2.41495	2092.67	-1.1058	4185.34	0.613568	2188.55	-0.310243	4239.17	0.690977	1481.19	-1.57905

## Sheet: Sheet 2
cutoff (2 of 4)		2	# of duplexes that were hits
number of replicates		3	Decreased Spreading														Increased Spreading
WT	IpgB1		R1 WT	R1 IpgB1	R2 WT	R2 IpgB1	R3 WT	R3 IpgB1	R4 WT	R4 IpgB1				WT	IpgB1		R1 WT	R1 IpgB1	R2 WT	R2 IpgB1	R3 WT	R3 IpgB1	R4 WT	R4 IpgB1
0	0	RHOA	1	0	1	0	0	0	1	0				0	3	RHOA	0	1	0	3	0	3	0	2
1	0	RHOB	2	0	0	0	0	0	0	0				0	0	RHOB	0	0	0	1	0	0	1	1
1	0	RHOC	0	0	0	0	0	0	2	1				0	0	RHOC	0	0	0	0	0	0	0	0
0	0	RHOD	0	0	0	1	1	0	0	0				0	0	RHOD	0	0	0	0	0	0	0	0
0	1	RHOE	0	0	0	1	1	1	1	2				0	0	RHOE	0	0	0	1	0	0	0	0
0	0	RHOF	0	1	1	0	0	0	0	0				0	0	RHOF	0	1	0	0	0	1	1	0
2	1	RAC1	1	1	0	2	2	0	3	0				0	0	RAC1	0	0	1	0	0	1	0	1
0	0	RAC2	0	0	1	0	0	0	1	0				0	0	RAC2	0	1	0	0	0	0	0	0
1	1	CDC42	0	0	0	0	0	0	2	2				0	0	CDC42	0	0	0	0	0	0	0	0
0	0	FLJ22056	0	0	1	0	0	0	0	0				0	0	FLJ22056	0	0	0	0	0	0	0	0
2	0	PFN1	3	0	3	0	0	0	0	0				0	1	PFN1	0	0	0	1	0	0	0	2
0	0	SSH1	0	0	0	0	0	0	0	0				0	0	SSH1	0	0	0	0	0	0	0	0
0	0	SRC	0	0	0	0	1	0	1	0				0	0	SRC	0	1	0	0	0	0	0	1
0	0	FYN	0	1	0	0	0	0	0	0				0	0	FYN	0	0	0	0	0	0	0	1
4	4	WASL	4	4	4	4	4	4	4	3				0	0	WASL	0	0	0	0	0	0	0	0
